# Supplementary material for: Identification of a New and Effective Marker Combination for a Standardized and Automated Bin-Based Basophil Activation Test (BAT) Analysis
Source: Diagnostics (Basel). 2024 Sep 4;14(17):1959. doi: 10.3390/diagnostics14171959 (PMC11394212; doi:10.3390/diagnostics14171959)
Supplement: Supplementary file 1 [file diagnostics-14-01959-s001.zip]

Archive with 1 entries (1 files):
- Supplementary_Materials_Ver2.pdf
